# Supplementary material for: A synthetic digital city dataset for robustness and generalisation of depth estimation models
Source: Sci Data. 2024 Mar 16;11:301. doi: 10.1038/s41597-024-03025-5 (PMC10944538; doi:10.1038/s41597-024-03025-5)
Supplement: Supplementary file 1 — Table1 [file 41597_2024_3025_MOESM1_ESM.xlsx]

## Sheet: Sheet1
	KITTI	DIODE	Make3D	MegaDepth	Scene Flow	SDCD
Size	93K	100K	400	100K	8800	930K
Dense Depth Map	×	√	×	×	×	√
High Resolution (1080×720)	√	√	×	×	×	√
Multiple Weather	×	×	×	×	×	√
Multiple Perturbations	×	√	×	×	×	√
Multiple Driving Scenes	√	×	×	×	×	√
