# Supplementary material for: A synthetic digital city dataset for robustness and generalisation of depth estimation models
Source: Sci Data. 2024 Mar 16;11:301. doi: 10.1038/s41597-024-03025-5 (PMC10944538; doi:10.1038/s41597-024-03025-5)
Supplement: Supplementary file 2 — Table5 [file 41597_2024_3025_MOESM2_ESM.xlsx]

## Sheet: Sheet1
BTS
	AbsRel	SqRel	RMSE	RMSElog	SILog	d1	d2	d3	Types
Driving Conditions↓	0.062	0.012	0.007	0.262	0.254	0.958	0.981	0.988	Sunny
	0.373	0.08	0.012	0.384	0.291	0.557	0.819	0.909	Snow
	0.265	0.077	0.014	0.342	0.199	0.633	0.769	0.849	Rain
	0.271	0.057	0.015	0.471	0.273	0.382	0.619	0.907	Overcast
	0.269	0.104	0.015	0.358	0.347	0.705	0.911	0.95	Sleet
	0.313	0.164	0.039	0.668	0.473	0.491	0.596	0.681	Night
	0.76	0.408	0.054	2.274	0.951	0.045	0.106	0.188	Dust
Perturbation Types↓	0.062	0.012	0.007	0.262	0.254	0.958	0.981	0.988	Normal
	0.267	0.054	0.015	0.238	0.147	0.386	0.67	0.895	Pixelate
	0.283	0.064	0.017	0.529	0.325	0.387	0.61	0.868	ColourQuant
	0.309	0.079	0.018	0.512	0.37	0.411	0.679	0.86	JPEG
	0.315	0.07	0.019	0.589	0.357	0.355	0.538	0.768	ZoomBlur
	0.357	0.09	0.02	0.761	0.456	0.361	0.516	0.696	MotionBlur
	0.923	0.304	0.04	0.917	0.842	0.097	0.207	0.329	GaussianNoise
