# Supplementary material for: A synthetic digital city dataset for robustness and generalisation of depth estimation models
Source: Sci Data. 2024 Mar 16;11:301. doi: 10.1038/s41597-024-03025-5 (PMC10944538; doi:10.1038/s41597-024-03025-5)
Supplement: Supplementary file 3 — Table6 [file 41597_2024_3025_MOESM3_ESM.xlsx]

## Sheet: Sheet1
NewCRFs
	AbsRel	SqRel	RMSE	RMSElog	SILog	d1	d2	d3	Types
Driving Conditions↓	0.061	0.002	0.03	0.119	0.116	0.949	0.984	0.992	Sunny
	0.36	0.072	0.011	0.436	0.353	0.562	0.814	0.909	Snow
	0.099	0.017	0.011	0.197	0.178	0.918	0.965	0.982	Rain
	0.271	0.1	0.017	0.631	0.626	0.674	0.894	0.944	Overcast
	0.259	0.057	0.018	0.71	0.554	0.386	0.662	0.922	Sleet
	0.576	0.26	0.027	0.85	0.667	0.414	0.572	0.718	Night
	0.796	0.425	0.055	2.348	0.906	0.035	0.075	0.128	Dust
Image Types↓	0.061	0.002	0.03	0.119	0.116	0.949	0.984	0.992	Normal
	0.263	0.061	0.019	0.706	0.542	0.416	0.665	0.901	Pixelate
	0.265	0.061	0.019	0.766	0.621	0.397	0.675	0.901	ColourQuant
	0.311	0.071	0.019	0.762	0.542	0.363	0.545	0.784	JPEG
	0.316	0.082	0.022	0.777	0.556	0.336	0.536	0.786	ZoomBlur
	0.457	0.142	0.026	1.207	0.756	0.317	0.389	0.519	MotionBlur
	0.474	0.156	0.026	1.167	0.576	0.336	0.431	0.52	GaussianNoise
